# Supplementary material for: Psittacosaurus houi, a longer snouted psittacosaurid from the Lower Cretaceous Lujiatun Unit of Yixian Formation, China, with the synonymy of the unresolved genus Hongshanosaurus revisited
Source: PeerJ. 2025 Jul 8;13:e19547. doi: 10.7717/peerj.19547 (PMC12248233; doi:10.7717/peerj.19547)
Supplement: Supplemental Information 45 [file peerj-13-19547-s045.tnt]

xread
381 78
Marasuchus_lilloensis	0??????????????????????????????????????????????????????????????????????????????????????????????????????????????????????????????????????????????????????????????????????????????????????????????????????????0?000-00--00000000??000??000000000??00000000?0000000000-0000????1201?0??00?0?000??????????????????????1001000000-0--020000000000000-?0000000----0000000000000000000200100000?????1
Silesaurus_opolensis	00???0----?000?000001??1?0000000?????????000?????????00?0000????2???????????????????000??1?0?1?0????0?1??-????-0--????????00001?1?00?000??0?0???0??00000??0--------?--00000000?0----???0?00??00?00002??????001?1000--?00??00101-10020000000000?0000100020?00????00-00000????0110000001??000??????????????????????1000000000?0-10100000?-000000-00000000-00-000000011?000?00?0?00??0001000?0?1
Eoraptor_lunensis	000000----0-01010000?102000000?01?1000000000000----002000000000?000?0000?000000000000?000100??0000100110000000-0--0000000-????????????????0??00?????00000-0--------0-00000000000----001000000000000020000001?000000000000001010000?100?1001011100001000?0000000?00-0000????0100000001000001000000001000000000?0?0020000000000--00001000-010110-?0000000----001?????00000011010000000011000000
Herrerasaurus_ischigualastensis	000000----0-000100000012100000000?1000000000000----0100000000000100000000000000000000??000000110000000000?0000-0--000000?-000210??0?0000???00?01?0?000000-0--------0-00000000?00----00000000000?000020-000011000-00--000000001000-0?0000?00000100000000000?0000000-0?0000???0100002000110011-010000101000010000-11100000000?0-0010000000000000-00000000----0000000010000001000000000010000000
Abrictosaurus_consors	0?1000----??11?01??1?00????????01?0??10???00??10000???????????????????????????1???000??????????????????????????0-???????????????????????????????????00000-10?001---0?000010000?10100????00000???10??3?0000000100-0?--01011011111101????0???01???????????????????10-00000????????????00??00100010000?010????????0?0211002?00?0-11101100??????????????????????010??1020000?211??????01011000001
Fruitadens_haagarorum	0???????????????1???1?????????????0???????0??????????????????????????????????????????????????????????????????????????????????????????????????????????????????????????00000?00?0?????????????????????3100100??100-00--11111011011100??????01?????0??2000?0??00????????????????????????01?001?????????????????????????????????????????????????????????????????01000112100002111111???????00????
Tianyulong_confuciusi	0????0----101?001011?00?00?00??11?00??01??000??????01?????????????????????????????????????????????????????????????????????????????????????????????????????11?000?--?0100010000?1010001??0?00001?0010400101100100-1?--1110101101110??????????????00????????????0?1100000????????????000?1001??0?00?010100001000?010??????????????????????1000?0-?11???????????1?????????????1??????01??100000?
Heterodontosaurus_tucki	001000----10111011111001001000011?0011011010001000001000010200001000001010000010000001000200021010100011010000-0--0000001-0000201100000000000001000000000-101001---00100010000010100011000010000100030010110010111100111111111111011?0?1101001000003000000000101100000000?0000000100001100100010000101000010002010201002100?0-1010110000100000-11100001000000100011210000211111?0001011000001
Pisanosaurus_mertii	0?????????????????????????????????????????1?????????????????????????????????????????????????????????????????????????????????????????????????????????????????????????000001000?000?00??00?000000?1000????????11?1?00--?000111101???0?????????????000????????????????????????????????????????????????????????????????????????????????????0???????????0?0??????????????????01101000????00?00????
Pegomastax_africanus	0?????????????????????????????????????????????????????????????????????????????????????????????????????????????????????????????????????????????????????????1?1001---?010101?0000??00????????????????????????001011?11?111111111?110???????????????????????????????????????????????????????????????????????????????????????????????????????????????????????????????????????????????????????????
Echinodon_becklesii	0????????????1??1??????????????0??????????1???????????????????????????????????????????????????????????????????????????????????????????????????????????????1????????0100001?00001?10????????????????????0???001011110011111111101100??????????????????????????????????????????????????????????????????????????????????????????????????????????????????????????????????????????????????????????
Manidens_condorensis	0???????????????1???????????????1??????12?1??????????000010000001000001010000010000001?00?0??2???0??011????????0--?00000?-00??????0?????????????????00000-???????????100010000?101001-100000000?0000???????00100-00??111?10111?110?????1????????00?3?????????????????????????????????????????????????????????????02?10?2100?0-10101100?0?0??????1??????????0?????????????????????????????????
Eocursor_parvus_	0??????????????????????????????????????????????????????????????????????????????????????????????????????1?000-0-0--??????????0??????????00????????????????-???????????00000000??0-10?0??0?10000??0000?????????100-00--110?????0?110???????0101???0??????????????????????????0010000??0000001????????0??0???1??????0?0?????00?0-10?010000000?010-?11000?1000100100010200001?10????????0??0?????
Lesothosaurus_diagnosticus_	001000----00010000011001000000001?00010020001010010100000000000?????0000000000?????00000010001100000010?000000-0--0000000-000010100000000000000??00000000-10100000010000010000?0-1000?00010000001000000010011100-00--11001111011100?000100101???0002?00????00?0111000000???010000?201000000??00000000000?000??1000101002000?0-001?00000000001100110000100?0[0 1]010001020000121010?1?00101100?0??
Agilisaurus_louderbacki	001000----0-110000011000001000001?0000002?1000110001-000000200002000000000000000010000000110000000000111000000-0--00?0001-0000100?0000010000000??0??00000-10?0?000?000000000001101001-00000000001000101012001100-00--11201111011100100?0?0101110000200000000010110000000???110000100120?001??????????????????????0201002000?0-001000000010001100110000101100010??1020000121010?11?01011000001
Yandusaurus_hongheensis_	0??????????????????????????????01?000?0??010??????????0000000000?0??00??????????????0?0?0???????????0???????????????????????????????????????????????00000-????????????????????1????????????????????????????1?101100-?11??11110?11?1??????01011?0010????????0??01?????0?0???01000010??20?101???0????????????0????0?????????????????????????????????????????????1?120???00?21?????????0??00????
Haya_griva	001000----0-01?10001?0010010?0011?000100??1000100101-000000000001000000110000001010000000?10000100000111000000-0--0000000-000?100?00???00000010????000000-11100010011000000000?1010?1-000000000?000010001010?1011000-1100111101110?10000001011000003???00?00?1011010000000?0100001000000001000000?0????0?????????0201002000?0-10101110000000?1001100001001110111121200001210?011110001?000001
Hexinlusaurus_multidens_	00??00----0??????0????????10??0?1?0001002?10?0100001-0000000000020000001100000000?0000000??????00000010100?000-0--0000000-000010??0?????????????????00000-?????????1???000000?11010?????????????0000???????11101000-0110011110?110010000001011100002000000000101100000000?0110000100000000100000000000000000??20001010?2000?0-101001000000000101110000101100011001020000121010011101011000001
Changchunsaurus_parvus	0?10?0----0-01?10?011001001000011?0001201?1000100??1-0000110000010000000101?0000010000000?1?00???0??011????????0--?000000-??????0?00?0000000??0??0?000000-111000100110000100001101001-10000000001000100010110101100--1100111101110??00?01010111???03??????????011??0000000??100?010??00?001??????????????????????0??????????????????1????????????????????????111121???????1??0????00?1?0000?1
Hypsilophodon_foxii_	001000----0-010100011000000000011?001100201000100101-000000000002000000010000001010000000210000100000111000000-0--0000000-0000101100000100000?0100?000000-11100010?100000000001101001-100000000010001000100001010010-1100111101110110000001011100003000000000101110000001000100001000000001000000000000000000?2-00201002000?0-10101110000000010111000010111[0 1]011112120000121010?11100011000001
Jeholosaurus_shangyuanensis	001000----10010100011001001000011?0001002?1000100001-000001000001000000010000001010000000010000100000111000000-0--0000000-0000100100?0000000010?10?000000-11100000010000010000?101001-000000000?000000001010?101100--?100111101110?1000010101??0000300000?00010110000000??0?1?000??0000?001??????????????????????0201002000?0-1010111000000011001100001???11011112120000121010111101011000001
Orodromeus_makelai	001000----0-01?10001100?0010000?1?1?0100211000100001?000010?000020000001?0000000010?000000100??1000?0111?0?000-0--?000001-0000?0??000?00??0????-00?000000-1????????1?00000000?1101001-100000000?0000100010?0?10010?--?10011110??10?10??000101?1000030?000?0001011?000000?0001000010??000001?0?0?0??0???000000???00101002000?0-10101110000000010111000?101110011?121200001210101??100?11000001
Yueosaurus_tiantaiensis_	0????????????????????????????????????????????????????????????????????????????????????????????????????????????????????????????????????????????????????????????????????????????????????????????????????????????????????????????????????????0101??00?0????00?00010????00???????100001??????0???????????????????????????????????????????????0000????110?????????011??212?0???2?0?0?????????00????
Gideonmantellia_amosanjuanae	0??????????????????????????????????????????????????????????????????????????????????????????????????????????????????????????????????????????????????????????????????????????????????????????????????????????????????????????????????????????????00?0????00?00010????000???????????????????????????????????????????0101?????0-0-00?01110???????????1????114???0111120??0001?1?10?1??0?01?00000?
Koreanosaurus_boseongensis	0?????????????????????????????????????????????????????????????????????????????????????????????????????????????????????????????????????????????????????????????????????????????????????????????????????????????????????????????????????????0?1??0000?????????????????????????20000?0??0???01??????????????????????0????????????????111???????????????????????011112120000??10?????????????????
Parksosaurus_warreni	00000????-0-????00????????0???????1?010???1000100??1-00?00000?0??00?0000??00000?0?0?0?0??????0?1?000011???0000-0--???000?-?0??????0???0?????????????00000-??????????100000000?11010?1??00?????0?1000???0???112??100--?100111101110????????0???20???30??0?0???3?111000?0?10?020??????02???????????????????????????0??100??00?0-?????1??0?000001?111?00?1?41??01???21201001??0?0????00??1????0?
Zephyrosaurus_schaffi_	00???0----??010?0?01100??????0011?????0??110?010011??00001000000?00?00011000000?????000????0?0?1?00?0?11??0000-0--???0????000???0?000001??0?0????0??00000-??????????????0???0?1????????00?0????????01??010?1?1??100--110?11110?110????????1??????????????????????????????????????????????????????????????????????????????????????????????????????????????????????????????????????????????????
Thescelosaurus_neglectus_	000000----0-010100011000000000?11?1000002010?0110001-0000000000000000000000000000100010002100?0000000111?00000-0--0000000-0012?001000000000?01??????00000-111000100110000000001101001-10001000000000000-1001110110?0-00001110001100??????0000110000300001?000101110000001?0020000?0?02000010000000000000000??12000101002000?0-1?1?11100000000101110000104111001?12120100121010?1?100011000001
Gasparinisaura_cincosaltensis_	00?????????0????00???????????0011?1000002?1000100001--00000?0000-0000000?00?0000000000010?100????000011???00?0-0--?00000?-0?00????0????????????????000000-?????????10000000000?1?1001-?0000??00?1000???????0010111?0-11001111011101?0????0?01???000200?0?????3011100000???0?100?0?0??00?00???????????????????????0301002000?0-10001?10000000010111000?1011100?1112120000??1010211101011001001
Dryosaurus_altus_	001?00----101?100111110000?0?0011?100001201010110001000000000000?100000010000000?100000???00000000000111?00000-0--000000?-001?1????00?01??000?0100?000000-1101001001100000000?1101?01-000000000?1000---?---1021101101100011111111011?000010011100003000010000101100000000000100?01??020?001000??00???0?????????0?0101002000?0-100011100001010101110000110110001112020011121010211101011101001
Zalmoxes_robustus	0?00?0----0-10?00011?00001000??10?0?0000201001?????1?0000001000031010010?00000?0??0000010210020000000?11?00000-0--000000?-0?02?00?10?201000???????????????1?00001000000000000011111?1-10001000001000---?--???21110110110011110111011?00001111?200103?00????0????1???????????110?000??0?0?01??????????????????????020100201100--0101111001000?0?1????????????101?1202?11??21?1??1?????????????
Tenontosaurus_tilletti_	000000----0-100000111100010000010?100000201000100101-000000000002001000010000001000000010200020000000111000000-0--000000?-00121001000101??000???000000000-110100001110000100001111101-10001000001000---?---002110010010001111?1110120001011101200002000011000101110000000000100?01??00000010000000000000110001?000301002000?0-1?1011100000010101110000110110101112020111121010211100011100001
Iguanodon_atherfieldensis	000000----10100001111100010000020?---0-0201001100000-001000100003100000010000000110000010000000000000111100000-0--000000?-0122201110020200000?0200?000000-110100101120010100001111111-00000000001000---?---2221101111100011111211112000001?11120010300021000010110100000010011000001000010110111101021011101113100101002000?0-11001110001101011-11100012011110111202011112101021000101-201001
Probactrosaurus_gobiensis_	0000?0----?010000111110001000002???----0??10?1?????--???0001000?3?00000?100?0000???0?0010?????0?00?001???00000-0-?0000????????????????????????0??????0000-11010010?1200001000?1111111-?00???????1000---?---22211011011000111?121112??0??????????0103?0021??00?01??100000010?1?0?0?01000??01????11?1?2?11110111??001010?2000?0-11001111000101011-1110?012011?101112020111?210?0????0101-201001
Ouranosaurus_nigeriensis_	0000?0----10100000111100010000020?0000002010011000000??10001000031000000100000001??000010000??1?00000111?00000-0--00000??-01220???0??????????????????0000-110???101?200101000??111111-10000000001000---?---22?11????11???????121?112?00?0??111200103?0021?10?101??100000????1?0000010?000011?1?1101??111???1???1?01010?2000?0-11001111000101011-1110?01201111011?2020111?210?0??1?0101-201001
Camptosaurus_dispar	000000----1011??001111?0??0000010?---0-02?10??10000000000000000031000000100000000?0000010?10??00000001?1100000-0--00000??-0010100?000202?00?????????00000-??????????1000010000?11110?-10000000001000---?---112110110110001111121101100?001?111?00102?0021?00030110100000???010000101020000110111101010111100012100101002000-0-10001110001101011?1100001101111011?202011?1210?0??100101-100001
Stenopelix_valdensis_	0??????????????????????????????????????????????????????????????????????????????????????????????????????????????????????????????????????????????????????????????????????????????????????????????????????????????????????????????????????????????????31000???0?1?????00000????00???0???????????????????????????????021100211100--0111100??2010?0-?1?1???100???001??20?????1?????????000??00000?
Yinlong_downsi	022111110000010000010001001000001?1101011010001001101210001001000012000010001100010001100000021010010001010000-10101001100101?100010?10211001011000000000-10100011010?10000000?101000110100001110010311012000100-00--1100111101110?100001010110001031000000001011000000????00000000000?0001000000?0000000000?????02110011001001021110000101000-?1?1?0010200?011?120200001210?0?1??0001-000001
Hualianceratops_wucaiwanensis	0???????????????????????????????1?1??1?1???0?0?????0121000101100101200000010110?0?00000010???0????????0????????????10?1100???????????????????0????????????1?100?1101??10001001?1010?01?010??0????01????????001?0-0????10?111?0?11?????????????????????????????????????????????????????????????????????????????????????????????????????????????????????????????????????????????????0????00????
Chaoyangsaurus_youngi	0221?11?01??0??00??1001?1?????00??????????11??????????10001011???01200??????????0?0001?0?0???2??????0??????????????????????????????????????0??1?????00000-10000011010?10000000110100?-?0100001110010410010100100-000-11001111011100??00000?01??????????????????1?????0????????0?0????0???01??????????????????????????????????????????????????????????????????????????????????????????????????
Xuanhuaceratops_niei	0??????????????????10?????????????????????????????????????1???0???1200?0???????0010001?0?0???2??1????????????????????????????????????????????????????????????????????012??1????????????0??000111??1?5????????1?0-0000?1??1?1?001100????????????????3????????????????????????0?000???????1???????????????????????????????????????????????????????????????????0?1?121??0???????????????????????
Liaoceratops_yanzigouensis	0210?11100000?0001010001001000111?0101111?10001001101000000200112000100000101100111001000000021010110101111000-111211000101011110110010110111?11100000000-10101011010010000000110110??01000100110020310012101111111101100111100110?????????????????????????????1???0000??????????????????????????????????????????????????????????????????????????????????????????????????????????????????????
Aquilops_americanus	0?10?11110102??00?01?001000000121?0001111?100?100111-00000000011?????000001001??????0???0?????1?10??0?0?1???????????????????????????????????????????0?????111000??0110100000????????????????????????3100121001?11111111001111011102??????????????????????????????????????????????????????????????????????????????????????????????????????????????????????????????????????????????????????????
Yamaceratops_dorngobiensis	02???111?0?????????????????????21??10111?01000?????01000100200010000110000100100111101100??00?101011010??1??00-1???110?01-101??11?1??101?0111?11?0?000000-1?100????11012000111?101101-?0010100100020?1?01?0??1111111011001111001102???????????????????????1????????0000??????????????????????????????????????????0211???????0--0211110??????????????????????????????????????????????????0????
Archaeoceratops_oshimai	02101111101021000?010001000000121?0101111?100010011012000012001?0002??00?01001001111010002?0021010110101?????0-???21?00??-10??1?111?010?1??1101??0?000000-11101011010010001000110110?-?10101001000203100121001111111011001111111101????0?0?0??0?000310?????????????0000??????????????????????????????????????????021100100110-10211110??0000????11100010200???1?121??????????0?11?00?1-000001
Auroraceratops_rugosus	021011111010210000010001000000111?1101111?100010011012001012001100021100001001001?1101100000021010110101111100-111211000?-101111111??10???1110?110?000000-111000110100100110001101100111010100100020310012100111111101100111101110?211?010101111010310021010110110000000001010000100000000100000000000000000?1100020100101110-10211110?0110000-111100010200001111212010012101021??00?1?100001
Koreaceratops_hwaseongensis	0???????????????????????????????????????????????????????????????????????????????????????????????????????????????????????????????????????????????????????????????????????????????????????????????????????????????????????????????????????????????????????1010110?????????????????????????????????????????????????????????????????????????0100???1?????????????????????????2?010211100??1100???
Albalophosaurus_yamaguchiorum	0???????????????????????????????1?????????0???100?1?????????????????????????????????0??????????0??????????????????????????00??????????02??????????????????????????????????0???10?10??????????????0???????????1011110011??1111011101??????????????????????????????????????????????????????????????????????????????????????????????????????????????????????????????????????????????????????????
Protoceratops_andrewsi	02101111110-210000010001100100121?11011120100?1001101210101200012000110000100100111101100000021010110001[0 1]11100-1112100001-10??111110?101??11101??0?000000-111010110110100101111101101-?0000110100020410011?0011111110110011111111022?1??10101?00010310021010100110000000??1010000001?00000100000000000000000012100201001000?0-1021111000100000-111100010?001011?12120000121010211100011110001
Bagaceratops_rozhdestvenskyi	021011?1100-2?0000010001100100121?1101112?100?100110121010020?010000110000100100111101100200021010110001?11100-1111100001-101?111110?101?01?1?1010?000000-111010?1011010010000?101101-??000110100020-------001111111011001111111102????????????????3???????????????????0??????????????????????????????????????????????????????????????0???????????????????????1??21??????????????????????????
Leptoceratops_gracilis_	02101111100-2?0000010001000000121?1101111?100?100??012101012000100001100001001001111011002?0021010110001110000-1112110001-101?1[0 1]111??101??111011?0?000000-11101011011012010011?101101-?1000100100020-------1111111110110011111111012?1???01011000103???21?1010011000000000100?000111000000100000000010100000011000201001000?0-10211110001000?0-?11100010?001111?121200101210?02?1?00011100001
Mosaiceratops_azumai	021011011?0-21000001?0?110?01?121?1101111?10???????01200001001??00001000010?01??1?1?????????????????0???????????????????????????111??20???????????????????1110101101?010010011?1011?01??0??1001?0020-------????1?111???0?111???11??????????????????????????????????????????????????????????????????????????????????01001????????21???????1??????????????????01?????2?????????????????????????
Scelidosaurus_harrisonii	001000----0-??0?0001??????00?00?1?100100201000101--0?1000002?0102000000000100000000001000??00110000?01???0?000-0--00?00??-0?0?1????10?00???00????1??10000-?????????1????00000?10-1?01-000100000?01001??010?1?100-00--1100111101110000001?0?00?200002000000000101100100100?00100000??000?001??????????????????????01?1002010?0-0000000000000000-1110010100001010?01020100121010?11?00011110001
Scutellosaurus_lawleri_	0???00---????1????0?100???????????????????00?????????100000??000?00000????????????0?0???0????1???00???0?????????-?????????????????0?????????????????1???????????????0??000000?10?????????????????00?0????0?10100-00--11?01111011100100???000??100?02???0?1?00?0?1??10000??????000?2?000?001???0????0?????0?0????001?1002000?0--010?00?00?000????110000100?010100010201001?10?0????0????000???
Emausaurus_ernsti_	0010?0----0-0?00000?100000?0000?1?10010020100010000001000002?000100000000010000?00000??0??????100000010???0?00-0--00?00??-?????????0??00????????????10000-?????????1001100000?10-10000000100000?00001?0010???100-00--11001111011100??????????1???????????????10????100?0??????????????????1???0????????????????????????????????????????????????????????????1????????????????????????????????1
Minmi_paravertebra	01????---??????????????-???0????0?-??---?????????-??-????????????????0???????-??-??0???00????1-????-1-?1??0????0-??????????0?00???0?????????????????100210??????????????1???????-?00??????????????00???????????0????-????????0?1?00?????????????001??10???00?201???10110????????1??1??0??01??????????????????????11??1?201????0???00???0??????-????110?0??011?0?????????1?????????11?????????
Gargoyleosaurus_parkpinorum	01???0---???0??????????-00?0000?0?-??---?????????-??-????????????????00?-????-??-??01-0001???1-????-010??00????0-?????????????0???????????????????00111221??????????0???1???????-?00?-?0?????????100??0?????????????-????????011?00????????????????????????????????10?1????????????1??0??????????????????????????1???1???1????0??000???????????????11???????1???????????1?????????11?????????
Pinacosaurus_grangeri	0110?0----0-11000001100-000?01010?-?----??1000121---?-000002??-0-00?0000-?000-00-?101--0011101-0?10-1--1?0?010-0--?0?00??-00100???010000??000?0101111112111?00010??110?010000??0-?001-000000000?0100??-????0???0????-????????011?00??01?0?1011??001??10???000211???10110????2?111?11000?001??0?0011?001?1??1?????12??1?201????0??000???0??????-????11???????1?0????0????121???????1111???0??1
Euoplocephalus_tutus	01-???----??11000?01100-0000010?0?-?----??10??1?1--??-000002?0-?-?0?0000-???0?00?0101--001110????10-1--??????0-0--00?00??-00100?0?01??000000??0?0111111221?????1????10?01???????-???1????????????1?????????22???????????????????????101??????????????1????????1?????????????21?1?????0?????????????????????????????0???????????????????????????????????????????????0???????????????????21????
Huayangosaurus_taibaii	000000----0-010100011001101000011?0001002?1000121--001000002?000200?00000010000001001--00100111000000001100000-0--00?000?-000010??0?0?00???00?0?00?000000-1000000?01000100000??0010001000000000?1000000010022100-00--1100111101110?11??0?01011??1012?00?1?101?011??110?1????111001??0?0?01101???????????1????????0211112010?0-00000000?0????????11?011100011100?0??0?-00121??0??1?1111-21?111
Hesperosaurus_mjosi	00???????-0-????00???????0000?0?1?????????10??1?1--??1??0002?00020000000??0?0?00010?1--???1???10?0000?01?000?0-0--0??000?-00???????1??????????????????????????????????????00?0?0-10001?0?000000?1000??????-??1101????11??1?1?0?11??2000000?01?001012??0210?11?0110011????????????0?1??0??????????????????????????0??1112010?0-0000000??00??2?0-?11001?100???1???????????1?????????11?????????
Stegosaurus_stenops_	000000----0-0?0000011101010000021?0?0-00201000121--0010000020000200000000000000001001-000110110000000001?00000-0--00?000?-000?1011010200??000?00?10000000-1000000?012001000000?0-10001000000000?1000---?-??221101100001??1?1?0111002100000?0012010120002101111011001100000?011010021000??1111000011000102?-1?11000211112010?0-000000000000020--111001111001110000200?-0?121??0??111110-211111
Wannanosaurus_yansiensis_	0???0?????????????????????????????????????????????-??000001???00????0000001?12???????????????????00?0?0110?0010100110011?10?????????????????????????00000-1????????00?0000000??100001-000010??0?0020????????0110-00-?01??11110?110???????01????????????????????????0000?????????????110?100??????????????????????????????1??????????????????????????????????0010?21101???2?1?????????????????
Homalocephale_calathocercos	00??00-?-??????????????????0??????????????10??111----0000012001020000000001112001100010000100000000001111000110100110111?1000110101011101110110??0?000000-???????????????????????????????????????????????????1?010?0??1??11110?1101????????????1000310110??00?011110000001???????????????????????????????????????0201001111011-120111011100000-11111001131120???1??100?012?1?0????0????0?????
Goyocephale_lattimorei	00???0---?????0?1?0???????00??????-?-----?????111----???????????????000?-??1?2????????????????0000000?1110000101001??011?1????????????10??1??????????0000-?????????00?00001001?10?00?-?000?0?00?002130001?0111001000-012?1111011101????????????????1??1????00?01?11??0?0????????????11??101??????????????????????02?1001111010-12011????????????????????????????????????????????110????00????
Stegoceras_validum	0010?0----0-0?0000011000000000001?-------01000111----0000012001020000000001112001100010000000-0--10001111000111100110011?1000110?01?1110111?100210?000000-?????????0??0000100??100001-0010?0100000?1300010011100100--112?1111011101????????????1000????10?000?0111100000????1?000?0?11??101??????????????????????0201001?11011-12?1110111000?0-?????????????0??????1?00??2?1???????????00????
Prenocephale_prenes	0000?0----0-01?0100110000000?0011?---0-0?01000111--1-00000120010200000000011120011000100001000---1--01111000111100110111?10001100010111011101?0110?000000-??????????????????????????????????????????3?00?1?1?1?0??????12?11110?1101????????????1???31?11???????1?1???0?0??????????????????????????????????????????2?1001111011-12??110111000?0-?????????????0?1????1?0???????????????????????
Micropachycephalosaurus_hongtuyanensis	0???????????????????????????????????????????????????????????????????????????????????0100001??1?1?0??????????0000??????????00?????????????????????????????????????????????????????????????????????????????????100-?0--01??11110?110???????????????????????????????????????????????????????????????????????????????0??1????00-????????????????????????????????0?1?121??0?0??1??????????????????
Laquintasaura_venezuelae	0??????????????????1????????????1?000??02?0??????????0??00000000???????00?0?????????0?0?????0?????????????????????????????????????????0?????????????????????????????????????????????????????????????0???0????000000--11??1?1?1?110???0??0??????000???????????0??????????????100??0???????????????????????????????02?1?0??00??????0000?0?0010100111000?1??0??????010200001???11?1?????????????
Isaberrysaura_mollensis	0010??????0-0??100????????10???01?00?100??10001110001?000000000??01?000??00????00?00?????????????0??000????????????????????????????????????????????????????????????????1??0?????????????????????????000010122100-0?--11??11110?110???????????????????????????????????????????????????????????????????????????????????????????????????????????????????????????????????????????????????????????
Psittacosaurus_amitabha	0200?10000?101000102011210?0100101010011-01100?????--20??0?010000010??001100000001001000101002000001001100000001012000011-1011001110?20000011011?0?000000-10???001010000000??1???11?????????????????-------0011111?0?110?11?10?1102?00?????????????????-0?000???0?????????????????????????????????????????????????????????????????????????????????????????????????????????????????0??1?10?0??
Psittacosaurus_mongoliensis	0211110001112100010200121000101101000001-0110010011--21010001100101010001100000001100000101002000001001111000001010000011-1010001110?2000001101100?000000-110000010?1010000111?101101-?0101-?0000010-------001111110011001111011102?????1?1011100003????000001011000000????0100001?000000010??????????????????????20100100010-1021111000000000-01??0??1??0??01?0?211-01?1??0??????0000?1000??
Psittacosaurus_major	022111000[0 1]112100010201121000101101100201-0110010011--2[0 1]01000[0 1]100111010001100000001[0 1][0 1]100010100010000100010[0 1]00000101[0 2]000011-00111011100200000111?1?0?000000-110000010110010001111001[0 1]0[0 1]100001-000?0020-------001111110011001111011102????????????????3001?????????????????????????????????????????????????????????????1002??0?0-0???1?1??????????????????????????????????????…
Psittacosaurus_gobiensis	0220110001110100010200121000101101000?11-?100010011--21010000000101010001100000001101000101000000001000101000001010000011-?????????????????1????????00000-1000000???10?1?10101?101?01-0?1?0?01000020-------001111110011001111011102??????????????????????????????????????????????????????????????????????????????????????????????????????????????????????????????????????????????????????????
Psittacosaurus_lujiatunensis	0221?10001110100010200121000100?01000?11-?1100?????--21010000000101010001100000000011000101002000001000101000001010000011-101110?01102000001?01100?000000-1100001101?00001010??101001-00101?00000020-------0011111?1???0011????110???????????????????????????????????????????????????????????????????????????????????????????????????????????????????????????????????????????????????????????
Psittacosaurus_houi	020[0 1]?10000112100010201121000100[0 1]01000201-01100?????--2001000110010101000[0 1]1000000011110001010001010010011110000010[0 1]2000011-10[0 1]2001010020000011?1100?000000-11000011011001000111?101[0 1]01-00101-00000020-------0011111100?100111101110?????????????????????????????????????????????????????????????????????????????????????????????????????????????????????????????????????????????????????…
Psittacosaurus_sibiricus	02201100011?01000102000210?01?0100-------0100011001--2001000100010101000110?00000?000001101002000001000101000001010000011-1010?0101002000[0 1]001?1010?000000-110000010110010[0 1]0[0 1]011001001-?0101-?[0 1]000020-------00111111[0 1]?[0 1]10011110211021????10101?110?120010?0?0?00?11??0000?01???????1?????0?00???00-00??1000000?--?02010010??????0011?00?01?00?0-?11???0102?10001?02?200??1210?0?0??00011…
Psittacosaurus_sinensis	02211100[0 1][0 1]1121000102?01210001??100-------?100011011--2[0 1]000?0000010101000110?0000010?00011?100010100100[0 1]101000001010000011-?0??[0 2]0?01???0??????0??????00000-110000010100?0?[0 1]0001??????011?0???000?10[1 2]0-------0011111?0???00111?0?110?1??????????1?0??3?????0??????????????????????????0????????????????????????????020100?[0 1]00?0????????000[0 1]?00?0-?1?100?11???0?1?????1?0?????…
;
ccode	+ 2 23 31 40 126 164 196 203 204 222 227 238 243 247 268 292 296 302 306 320 361*;
proc /;
comments 0
;
